# Supplementary material for: Genetic Dissection of Epistatic Interactions Contributing Yield-Related Agronomic Traits in Rice Using the Compressed Mixed Model
Source: Plants (Basel). 2022 Sep 26;11(19):2504. doi: 10.3390/plants11192504 (PMC9571936; doi:10.3390/plants11192504)
Supplement: Supplementary file 1 [file plants-11-02504-s001.zip]

Archive with 5 entries (5 files):
- Supplementary Figure S1.tif
- Supplementary Figure S2.tiff
- Supplementary Table S1.xlsx
- Supplementary Table S2.xlsx
- Supplementary Table S3.xlsx
