# Supplementary material for: Genetic Dissection of Epistatic Interactions Contributing Yield-Related Agronomic Traits in Rice Using the Compressed Mixed Model
Source: Plants (Basel). 2022 Sep 26;11(19):2504. doi: 10.3390/plants11192504 (PMC9571936; doi:10.3390/plants11192504)
Supplement: Supplementary file 1 [file plants-11-02504-s001.zip › Supplementary Table S1.xlsx]

## Sheet: Sheet1
Table S1| Statistical analysis of three rice yield-related agronomic traits
Trait	Mean	SD	CV	Min	Max	Range
PH	116.583	21.0925	0.181	67.75	194.333	126.583
PL	24.3749	3.5369	0.1451	15.6333	35.6833	20.05
PC	8.5926	0.9403	0.1094	6.5	14.1	7.6
