# Supplementary material for: Genetic Dissection of Epistatic Interactions Contributing Yield-Related Agronomic Traits in Rice Using the Compressed Mixed Model
Source: Plants (Basel). 2022 Sep 26;11(19):2504. doi: 10.3390/plants11192504 (PMC9571936; doi:10.3390/plants11192504)
Supplement: Supplementary file 1 [file plants-11-02504-s001.zip › Supplementary Table S2.xlsx]

## Sheet: Sheet1
	Table S2| Results for significant QTNs and QQIs of traits PH, PL and PC using 3VmrMLM
Trait	Type	Marker_1	Chromosome_1	Position_1	Gene ID	Gene Symbol	Marker_2	Chromosome_2	Position_2	Gene ID	Gene Symbol	LOD	aa.effect	ad.effect	da.effect	dd.effect	variance	r2(%)	P-value	significance	Reference
PH	QTN	id1024159	1	38111539								6.7909	12.6327			-19.1064	57.0879	12.8318	1.61923e-07	SIG
	QQI	id1000603	1	723562			id11010364	11	25849860			5.7514	3.7553				12.9445	2.9096	2.65537e-07	SUG
	QQI	id1017375	1	29384858			id2001400	2	2233430	LOC_Os02g04680	LCRN1; OsSPL3	5.6809	2.6878	6.0335			31.8153	7.1512	2.08603e-06	SUG	(Shao, et al., 2019)
	QQI	id1017502	1	29557152			id12005428	12	15325876			6.8729	5.7518				24.3799	5.4799	1.84656e-08	SUG
	QQI	id1018372	1	30547272	LOC_Os01g53160	OFP3; OsOFP04	id5000671	5	1015771			5.5557	-4.9375				21.9757	4.9396	4.23525e-07	SUG	(Yu, et al., 2017)
	QQI	id1019146	1	31651011	LOC_Os01g54810	THIS1	ud9000497	9	9425939			3.2318	-4.1907				6.2548	1.4059	0.000114436	SUG	(Wei, et al., 2013)
					LOC_Os01g54930	OsVOZ1															(Wang, et al., 2020)
	QQI	id1025015	1	39419765	LOC_Os01g68000	PLA2; LHD2	id6002904	6	3636360			6.9711	3.6879		2.5777		9.161	2.0591	1.0695e-07	SUG	(Sheng, et al., 2006)
	QQI	id3006943	3	13773095	LOC_Os03g24220	VLN2	id9003173	9	11706989			5.716	4.3639				8.1792	1.8385	2.8898e-07	SUG	(Wu, et al., 2015)
	QQI	id4010041	4	29851050			id12007189	12	21716878			6.318	-4.5125				20.1567	4.5307	6.8936e-08	SUG
	QQI	id5012341	5	25953209	LOC_Os05g44310	OsSec18	id6001114	6	1524748	LOC_Os06g03710	DLT; SMOS2	4.6515	3.1953				8.6591	1.9463	3.68909e-06	SUG	(Sun, et al., 2015); (Hongning, et al., 2009)
					LOC_Os05g44760	OsHXK5				LOC_Os06g03770	OsATM3										(Jung-Il, et al., 2009); (Jia, et al., 2017)
										LOC_Os06g03810	ROD1										(Gao, et al.,2021)
										LOC_Os06g04010	OsGBP1										(Rong, et al., 2018)
	QQI	id5013209	5	27196868	LOC_Os05g47446	OsPDCD5	wd8000458	8	4731022	LOC_Os08g08210	SDG701	4.0629	3.9862				7.5935	1.7068	1.52196e-05	SUG	(ATTIA, et al., 2005); (Liu, et al., 2017)
	QQI	id5014164	5	28309324			id7005212	7	26640298			4.1762	-4.6737	-3.2221			14.8317	3.3338	6.66733e-05	SUG
	QQI	id6016517	6	29357275	LOC_Os06g48530	Du13	id7001013	7	6016810			5.8808	2.544				5.0668	1.1389	1.95096e-07	SUG	(Yue, et al., 2022)
	QQI	id7000628	7	4724800			id7005423	7	27550702	LOC_Os07g46460	Fd-GOGAT1	4.7941	5.7319	-1.3165			22.644	5.0898	1.60716e-05	SUG	(Chen, et al., 2016)
	QQI	id8000022	8	51045			id9000185	9	854638			8.1612	4.8577				15.5187	3.4882	8.76337e-10	SIG
PL	QQI	ud1000132	1	2327387			id4000322	4	522992			3.41	-0.6388				0.3168	2.5321	7.41e-05	SUG
	QQI	id1005170	1	6765662			ud7001180	7	17451855			4.2442	0.6194		0.5539		0.4007	3.2033	5.7e-05	SUG
	QQI	id1008109	1	11360616			id8001015	8	3137745			4.6427	-0.2909				0.0484	0.3868	3.77e-06	SUG
	QQI	id1011201	1	18617448			id4005308	4	18024244			3.3788	0.435				0.0967	0.7727	8e-05	SUG
	QQI	id1013146	1	22928430	LOC_Os01g40630	LOG	ud7001709	7	23556185	LOC_Os07g39220	QsBZR1	3.7936	-0.7106	0.372			0.4133	3.3041	0.000160912	SUG	(Kurakawa, et al., 2007); (Qiao, et al.,2017）
	QQI	id1017783	1	29827601			id8003793	8	13700030			3.8571	0.65		-0.3218		0.5519	4.4118	0.000139007	SUG
	QQI	id1017783	1	29827601			id8003985	8	14875638			8.9614	0.065		-0.2445		0.0617	0.4935	1.09e-09	SIG
	QQI	id1019297	1	31805452			id8005534	8	20393097			5.5258	-0.7637				0.4932	3.9425	4.55e-07	SUG
	QQI	id1026337	1	41110798			id7003741	7	22273595			4.0225	0.3308				0.1048	0.8379	1.68e-05	SUG
	QQI	id1028603	1	43214788			id6013278	6	24875226			4.3899	0.8207				0.3837	3.0672	6.92e-06	SUG
	QQI	id2003975	2	7658636	LOC_Os02g13950	FUWA	id4005873	4	19762425			4.6936	-0.2863				0.0628	0.5024	3.33e-06	SUG	(Chen, et al., 2015)
	QQI	id2005231	2	11117375			ud11001335	11	22295092			3.8184	-0.4693				0.22	1.7583	2.75e-05	SUG
	QQI	id3001519	3	2876993			id10003056	10	11715838			7.2293	-0.0895				0.0078	0.0622	7.94e-09	SIG
	QQI	id4000679	4	1110814			id10006397	10	20158945			4.6693	0.5143				0.2498	1.9972	3.53e-06	SUG
	QQI	id4001986	4	4684828			id7005419	7	27548473			5.157	0.0783				0.0038	0.0303	1.1e-06	SUG
	QQI	id5001285	5	2182579	LOC_Os05g04900	WLS5	id7005868	7	28907848			4.1398	-0.4795				0.1556	1.2437	1.26e-05	SUG	(Zhao, et al., 2019)
	QQI	id5014164	5	28309324			id11001824	11	4486971			5.8131	0.1298				0.0168	0.1347	2.29e-07	SUG
	QQI	id5014301	5	28537452			id7006106	7	29470171	LOC_Os07g49310	OsFAD8	9.0928	0.1455				0.0202	0.1614	9.74e-11	SIG	(Liu, et al., 2012)
	QQI	id6011677	6	22394072			id11010975	11	27126077			7.371	-0.3622				0.1289	1.0302	5.67e-09	SIG
	QQI	id6012170	6	23444308	LOC_Os06g39750	WSL1	id8001829	8	5475114			4.9353	-0.1018				0.0087	0.0699	1.87e-06	SUG	(Yu, et al., 2008)
	QQI	ud11001496	11	23864246			id11010099	11	25150387			6.4416	0.7827				0.2537	2.028	5.14e-08	SUG
PC	QTN	id6003462	6	5035026								4.017	-0.2216				0.046	5.1971	1.70049e-05	SUG
	QQI	id1003802	1	4582879			id5014679	5	29067264			4.2914	-0.2696	0.1884			0.0888	10.0376	5.11365e-05	SUG
	QQI	id1016553	1	28309272			id10007153	10	22504612			4.496	0.128				0.0155	1.7474	5.36001e-06	SUG
	QQI	id1020383	1	32897124			id12007470	12	22137730			5.8934	-0.1833		0.0503		0.029	3.2759	1.27873e-06	SUG
	QQI	id1024748	1	39055767			ud7000028	7	575466			3.8605	-0.1697				0.0203	2.2978	2.48317e-05	SUG
	QQI	id1027554	1	42335091			id7002544	7	15932635			4.5403	-0.1508				0.018	2.0311	4.81886e-06	SUG
	QQI	id1027768	1	42552226			id4001092	4	2453273			5.2801	0.2347				0.0535	6.0485	8.17984e-07	SUG
	QQI	id2001534	2	2749854			id8004233	8	15629611	LOC_Os08g25380	OsBRL3	6.121	-0.1721				0.0267	3.0213	1.10132e-07	SUG	(Nakamura, et al., 2006)
	QQI	id2006628	2	16530874			ud8001155	8	17606430			4.3209	-0.1406				0.0192	2.1741	8.16992e-06	SUG
	QQI	id2010085	2	24120077			id7001013	7	6016810			5.0518	-0.0719		-0.2491		0.0523	5.9163	8.88016e-06	SUG
	QQI	id2010537	2	24681078			id11005974	11	16665974			9.0737	0.1648				0.025	2.8236	1.01922e-10	SIG
	QQI	id3000922	3	1689082			id7001069	7	6633401			4.0225	-0.0811				0.0027	0.3037	1.67798e-05	SUG
	QQI	id3003638	3	6276498			id12001422	12	3516878			3.6892	-0.2239				0.0286	3.2319	3.75997e-05	SUG
	QQI	id3008188	3	16421475			id5008807	5	20880608			3.6929	0.1139		0.0713		0.0129	1.4551	0.000202896	SUG
	QQI	id3014078	3	29884966			id3017762	3	35629704			3.2726	-0.151				0.0106	1.2017	0.000103567	SUG
	QQI	id4005554	4	19095598			id4011530	4	32944127	LOC_Os04g55650	Oryzain α; Oryzain α-A	8.3615	-0.2183				0.0274	3.104	5.46167e-10	SIG	(Fu, et al., 2007)
	QQI	id5007247	5	17945438			id5008807	5	20880608	LOC_Os05g35400	OsBiP4	3.71	0.0876				0.0076	0.8649	3.57546e-05	SUG	(Hayashi, et al., 2012)
	QQI	id6006719	6	10814015			id8006949	8	25339390	LOC_Os08g40170	CDKB2	6.2104	0.1601	-0.0443			0.0339	3.8384	6.16324e-07	SUG	(Endo, et al., 2012)
	QQI	id10000453	10	1981669			ud10000659	10	10375650			3.0378	0.0822				0.0067	0.7627	0.000183855	SUG
	QQI	id11001511	11	3849774			id12009256	12	25579677			6.8909	0.2264				0.0433	4.8966	1.76913e-08	SUG
	QQI	id11002124	11	5164627			dd11000546	11	21984143			4.6113	0.1172				0.0136	1.5387	4.06261e-06	SUG
	QQI	id12003453	12	8343417			id12006140	12	18273758			4.0386	-0.1533				0.014	1.5883	1.61409e-05	SUG
References
Shao, Y., Zhou, H., Wu, Y.R., Zhang, H., Lin, J., Jiang, X., He, Q., Zhu, J., Li, Y., Yu, H., Mao, C.. OsSPL3, a SBP-Domain Protein, Regulates Crown Root Development in Rice. The Plant Cell, 2019, 31(6): 1257-1275.
Yu, H., Jiang, W., Liu, Q., Zhang, H., Piao, M., Chen, Z., Bian, M.. Expression Pattern and Subcellular Localization of the Ovate Protein Family in Rice. PLoS ONE, 2015, 10(3): e0118966.
Liu, W., Zhang, D., Tang, M., Li, D., Zhu, Y., Zhu, L., Chen, C.. THIS1 is a putative lipase that regulates tillering, plant height, and spikelet fertility in rice. Journal of Experimental Botany, 2013, 64(14): 4389-4402.
Wang, J., Wang, R., Fang, H., Zhang, C., Zhang, F., Hao, Z., You, X., Shi, X., Park, C.H., et al., Two VOZ Transcription Factors Link An E3 Ligase and An NLR Immune Receptor to Modulate Immunity in Rice. Molecular Plant, 2021, 14(2): 253-266.
Xiong, G.S., Hu, X.M., Jiao, Y.Q., Yu, Y.C., Chu, C.C., Li, J.Y., Qian, Q., Wang, Y.H.. LEAFY HEAD2, which encodes a putative RNA-binding protein, regulates shoot development of rice. Cell Research, 2006, 16(3): 267-276.
Wu, S., Xie, Y., Zhang, J., Ren, Y., Zhang, X., Wang, J., Guo, X., Wu, F., Sheng, P., Wang, J., et al., VLN2 Regulates Plant Architecture by Affecting Microfilament Dynamics and Polar Auxin Transport in Rice. The Plant Cell, 2015, 27(10): 2829-2845.
Sun, Y., Ning, T., Liu, Z., Pang, J., Jiang, D., Guo, Z., Song, G., Yang, D. The OsSec18 complex interacts with P0(P1-P2)2 to regulate vacuolar morphology in rice endosperm cell. BMC Plant Biology, 2015, 15: 55.
Tong, H., Jin, Y., Liu, W., Li, F., Fang, J., Yin, Y., Qian, Q., Zhu, L., Chu, C.. DWARF AND LOW-TILLERING, a new member of the GRAS family, plays positive roles in brassinosteroid signaling in rice. The Plant Journal, 2009, 58(5): 803-816.
Jung-Il Cho;Nayeon Ryoo;Joon-Seob Eom;Dae-Woo Lee;Hyun-Bi Kim;Seok-Won Jeong;Youn-Hyung Lee;Yong-Kook Kwon;Man-Ho Cho;Seong Hee Bhoo;Tae-Ryong Hahn;Youn-Il Park;Ildoo Hwang;Jen Sheen;Jong-Seong Jeon. Role of the Rice Hexokinases OsHXK5 and OsHXK6 as Glucose Sensors. Plant Physiology, 2009, 149(2): 745-759.
Zuo, J., Wu, Z., Li, Y., Shen, Z., Feng, X., Zhang, M., Ye, H.. Mitochondrial ABC Transporter ATM3 Is Essential for Cytosolic Iron-Sulfur Cluster Assembly. Plant Physiology, 2017, 173(4): 2096-2109.
Gao, M., He, Y., Yin, X., Zhong, X., Yan, B., Wu, Y., Chen, J., Li, X., Zhai, K., Huang, Y., et al.. Ca2+ sensor-mediated ROS scavenging suppresses rice immunity and is exploited by a fungal effector. Cell, 2021, 184(21): 5391-5404.
Gong, R., Cao, H., Zhang, J., Xie, K., Wang, D., Yu, S.. Divergent functions of the GAGA‐binding transcription factor family in rice. The Plant Journal, 2018, 94(1): 32-47.
ATTIA, K., Li, K.G., Wei C., He, G.M., Su, W., Yang, J.S.. Overexpression of the OsPDCD5 Gene Induces Programmed Cell Death in Rice. Journal of Integrative Plant Biology, 2005, 47(9): 1115-1122.
Liu, K., Yu, Y., Dong, A., Shen, W.H.. SET DOMAIN GROUP701 encodes a H3K4-methytransferase and regulates multiple key processes of rice plant development. New Phytologist, 2017, 215(2): 609-623.
Cai, Y., Zhang, W., Fu, Y., Shan, Z., Xu, J., Wang, P., Kong, F., Jin, J., Yan, H., Ge, X., et al.. Du13 encodes a C2H2 zinc-finger protein that regulates Wxb pre-mRNA splicing and microRNA biogenesis in rice endosperm. Plant Biotechnology Journal, 2022.
Chen, H., Li, C., Liu, L., Zhao, J., Cheng, X., Jiang, G., Zhai, W.. The Fd-GOGAT1 mutant gene lc7 confers resistance to Xanthomonas oryzae pv. Oryzae in rice. Scientific Reports, 2016, 6: 26411.
Kurakawa, T., Ueda, N., Maekawa, M., Kobayashi, K., Kojima, M., Nagato, Y., Sakakibara, H., Kyozuka, J.. Direct control of shoot meristem activity by a cytokinin-activating enzyme. Nature, 2007, 445(7128): 652-655.
Qiao, S., Sun, S., Wang, L., Wu, Z., Li, C., Li, X., Wang, T., Leng, L., Tian, W., Lu, T., et al.. The RLA1/SMOS1 Transcription Factor Functions with OsBZR1 to Regulate Brassinosteroid Signaling and Rice Architecture. The Plant Cell, 2017, 29(2): 292-309.
Chen, J., Gao, H., Zheng, X.M., Jin, M., Weng, J.F., Ma, J., Ren, Y., Zhou, K., Wang, Q., Wang, J., et al.. An evolutionarily conserved gene, FUWA, plays a role in determining panicle architecture, grain shape and grain weight in rice. The Plant Journal, 2015, 83(3): 427-438.
Zhao, C., Liu, C., Zhang, Y., Cui, Y., Hu, H., Lv, Y., Qian, Q., Guo, L.. A 3-bp deletion of WLS5 gene leads to weak growth and early leaf senescence in rice. Rice, 2019, 12: 26.
Liu, H.L., Yin, Z.J., Xiao, L., Xu, Y.N., Qu, L.Q.. Identification and evaluation of ω-3 fatty acid desaturase genes for hyperfortifying α-linolenic acid in transgenic rice seed. Journal of Experimental Botany, 2012, 63(8): 3279-3287.
Yu, D., Ranathunge, K., Huang, H., Pei, Z., Franke, R., Schreiber, L., He, C.. Wax Crystal-Sparse Leaf1 encodes a β–ketoacyl CoA synthase involved in biosynthesis of cuticular waxes on rice leaf. Planta, 2008, 228(4): 675-685.
Nakamura, A., Fujioka, S., Sunohara, H., Kamiya, N., Hong, Z., Inukai, Y., Miura, K., Takatsuto, S., Yoshida, S., et al.. The Role of OsBRI1 and Its Homologous Genes, OsBRL1 and OsBRL3, in Rice. Plant Physiology, 2006, 140(2): 580-590.
Fu, Y., Zhao, W., Peng, Y.. Induced expression of oryzain α gene encoding a cysteine proteinase under stress conditions. Journal of Plant Research, 2007, 120: 465-469.
Hayashi, S., Wakasa, Y., Takahashi, J., Kawakatsu, T., Takaiwa, F.. Signal transduction by IRE1-mediated splicing of bZIP50 and other stress sensors in the endoplasmic reticulum stress response of rice. The Plant Journal, 2012, 69(6): 946-956.
Endo, M., Nakayama, S., Chikage, U.H., Ohtsuki, N., Saika, H., Umeda, M., Toki, S.. CDKB2 is involved in mitosis and DNA damage response in rice. The Plant Journal, 2012, 69(6): 967-977.
