# Supplementary material for: Genetic Dissection of Epistatic Interactions Contributing Yield-Related Agronomic Traits in Rice Using the Compressed Mixed Model
Source: Plants (Basel). 2022 Sep 26;11(19):2504. doi: 10.3390/plants11192504 (PMC9571936; doi:10.3390/plants11192504)
Supplement: Supplementary file 1 [file plants-11-02504-s001.zip › Supplementary Table S3.xlsx]

## Sheet: Sheet1
Table S3 | The FPKM expression values of all candidate genes for three yield-related traits
trait	gene	Leaves-20 days	Post-emergence inflorescence	Pre-emergence inflorescence	Anther	Pistil	Seed-5 DAP	Embryo- 25 DAP	Endosperm- 25 DAP	Seed- 10 DAP	Endosperm- 25 DAP (replicate)	Leaves- 20 days (replicate)	Shoots	Seedling	Callus	Panicles
PH	LOC_Os01g65650	8.15986	20.3191	2.94291	0.590277	2.70248	2.80384	4.94133	0.323345	1.82427	0.261658	13.1476	4.4516	3.74773	24.201	4.37073
	LOC_Os01g02300	0	1.43514	1.97135	20.7629	2.82949	0.752878	0.779189	0	0.248329	0	0.736643	5.61709	0.0268167	3.97907	2.57698
	LOC_Os01g51140	2.01161	1.53854	0.268503	0.660798	0.505142	1.7595	0.841384	0	0	0	0.646815	19.621	1.45266	0.299988	0.160226
	LOC_Os01g51400	0	0	0.852567	0	3.31411	0.680847	0	0	0	0.571537	0.407696	0	0	0.00838997	0.314305
	LOC_Os01g53160	1.09761	4.67539	9.79735	0.573386	15.3709	11.3497	2.47521	0	0	0	0.337573	1.66859	1.7623	3.93436	5.46652
	LOC_Os01g55050	27.0854	38.9409	31.6799	13.1917	28.324	27.7363	23.1002	8.73294	11.6061	9.42462	32.508	21.3557	16.0405	19.9371	18.3824
	LOC_Os01g67830	0	0	0	0	0	0.404521	16.1409	0.159392	0.304553	0.260522	0	0	0	0.326059	0.0326599
	LOC_Os03g24220	14.6659	51.3689	158.269	194.56	53.4564	25.7382	24.1401	2.33741	5.27926	2.3742	11.8466	62.0097	11.4328	24.5269	239.038
	LOC_Os04g50050	0	0	0	0	0	0	0	0	0	0	0	0	0	0	0
	LOC_Os05g44610	0.986608	2.78723	7.50927	3.01131	6.89679	1.86871	4.10898	0	0	0	0.245616	4.37367	0.494887	1.32761	6.94336
	LOC_Os05g47460	0	0	0	0	0	0	0	0	0	0	0	0	0	0	0
	LOC_Os05g49360	0	0	0	0	0	0	0	0	0	0	0	0	0	0	0.115815
	LOC_Os06g48530	10.0774	9.38233	18.397	4.26688	15.2138	11.3171	15.8886	5.81264	6.96961	5.14178	8.71044	10.652	9.08838	15.1779	23.0542
	LOC_Os07g09040	39.8513	3.39068	1.64789	2.04286	0.542735	0.691868	0.467607	0	0	0	32.1037	10.1651	13.9222	0.304873	1.0618
	LOC_Os08g01070	6.4188	7.22087	12.2336	3.55183	15.0497	8.76692	11.483	3.77852	7.62721	3.89915	9.40525	8.6362	2.6527	6.4268	14.1121
	LOC_Os11g42900	0	0	0.133414	0	0	0	0	0	0	0	0	0	0	0.03225	0.234917
	LOC_Os02g04840	6.62894	10.458	8.31842	10.8992	10.6517	12.3908	5.15274	2.8303	7.89993	2.4828	8.85146	6.16248	2.30837	3.92857	10.7162
	LOC_Os12g26270	0	0	0	0	0	0	0	0	0	0	0	0	0	0	0.371723
	LOC_Os05g02820	0.903203	30.1923	81.6619	2.28226	22.3044	9.01313	9.51233	2.77108	3.19908	3.1631	0.242216	9.19664	5.73591	9.17569	119.381
	LOC_Os09g15389	1.28964	1.75374	2.50271	1.4167	2.5494	1.96083	2.92359	0.433192	0.808505	0.28167	1.77193	2.96168	0.0944512	0.197506	1.97366
	LOC_Os06g07540	63.4569	53.6929	24.2317	31.6537	49.7648	27.8019	49.339	90.2811	42.4496	88.3282	70.6928	62.4264	58.5532	44.6782	32.9982
	LOC_Os09g19570	2.20251	5.6658	6.3951	0	8.89272	5.24372	5.24585	0	0.925996	0	3.02795	3.22808	3.80895	9.45318	7.96051
	LOC_Os12g35710	0	1.6251	0	493.152	0.644811	0	0	0	0	0	0	0	0	0	0
	LOC_Os06g03800	8.72368	7.14268	1.86292	4.76509	1.91604	6.31251	0.972562	0.407709	1.69798	0	3.10206	36.5144	18.7163	4.9182	1.80278
	LOC_Os08g08260	0	0	0	0	0	0	0	0	0	0	0	0	0	0	0
	LOC_Os07g44650	20.4685	97.5774	114.78	149.45	81.237	81.392	30.7973	6.49012	11.9164	5.81838	23.7391	35.5407	128.292	167.094	92.6537
	LOC_Os07g10960	1.81282	3.0847	3.10757	1.65822	2.74404	1.06879	2.65858	0	0.349041	0	2.41803	2.08494	0.15524	0.175836	2.06656
	LOC_Os07g46170	1.79146	13.097	28.3133	9.64445	18.6713	29.703	14.7837	6.31098	16.4691	6.0753	3.1174	12.5113	2.53585	23.2342	42.1796
	LOC_Os01g53160	1.09761	4.67539	9.79735	0.573386	15.3709	11.3497	2.47521	0	0	0	0.337573	1.66859	1.7623	3.93436	5.46652
	LOC_Os01g54810	1.08278	7.77993	8.91651	10.1518	9.08618	13.3052	7.61879	151.054	63.1675	154.936	1.06365	1.43671	0.913047	12.9161	10.0035
	LOC_Os01g54930	13.5536	25.1956	15.23	11.5134	51.0406	16.0228	21.6367	7.90491	7.82345	8.61035	9.7668	4.22514	11.4446	19.4545	20.275
	LOC_Os01g68000	0	0	0	0	0	0	0	0	0	0	0	0	0	0.31969	0.0134187
	LOC_Os03g24220	14.6659	51.3689	158.269	194.56	53.4564	25.7382	24.1401	2.33741	5.27926	2.3742	11.8466	62.0097	11.4328	24.5269	239.038
	LOC_Os03g24230	0	0	0	0	0	0	0	0	0	0	0	0	0	0	0
	LOC_Os05g44310	30.4052	43.3984	88.9431	43.71	49.3629	33.6743	23.296	5.24534	6.41438	4.8431	28.1322	42.7539	15.2565	67.6941	86.3647
	LOC_Os05g44760	19.1278	56.8636	25.3163	240.151	19.77	13.345	10.2312	2.8357	1.83176	2.99454	16.1025	23.1962	9.94613	12.2631	26.2664
	LOC_Os05g47446	35.4211	62.8755	63.7859	25.0541	93.9542	78.4877	26.8303	8.1649	12.8011	9.43467	42.3997	83.8657	143.759	330.024	149.209
	LOC_Os06g48530	10.0774	9.38233	18.397	4.26688	15.2138	11.3171	15.8886	5.81264	6.96961	5.14178	8.71044	10.652	9.08838	15.1779	23.0542
	LOC_Os02g04680	12.5739	14.8934	38.6634	2.29399	7.6838	2.34882	6.69479	0.289633	0.432425	0.240339	11.0325	12.5722	2.45977	4.84413	76.2028
	LOC_Os06g03710	0	1.61673	14.5823	0.536237	9.08769	4.07829	1.8788	0	0	0	0	1.0235	0	1.02013	13.7168
	LOC_Os06g03770	22.3107	6.92288	6.09287	2.25021	9.72752	5.10969	9.59095	0.731728	2.0888	0.57482	19.4397	26.5129	4.95706	11.8668	8.48757
	LOC_Os06g03810	2.48334	1.27261	0	7.11894	0	0	0	0	0	0	4.49219	0	0.683923	0.987694	0.00824919
	LOC_Os06g04010	6.64703	10.7634	14.849	1.80233	19.4663	7.08854	8.13482	1.14964	2.02262	1.52423	6.48371	4.06458	6.33906	15.541	16.659
	LOC_Os08g08210	17.2383	16.2854	37.0811	17.5973	27.991	15.5125	24.3011	12.9221	14.1713	13.2412	24.8129	26.7398	1.72865	3.51651	41.0538
	LOC_Os07g46460	460.136	35.2212	22.278	25.2988	12.7853	9.27368	14.0677	1.38553	3.2754	1.20142	418.198	137.719	48.8641	6.00264	25.8994
PL	LOC_Os01g04970	0	0	0	0	0	0	0	0	0	0	0	0	0	0	0
	LOC_Os01g12381	1.51744	6.19916	2.40533	1.50376	9.38063	6.9998	1.28547	2.06523	0	2.79389	1.1679	1.43789	0.787863	0.771799	0.318894
	LOC_Os01g19980	0	0	0	0	0	0	0	0	0	0	0	0	0	0	0
	LOC_Os01g33820	0	0	0	0	0	0	0	0	0	0	0	0	0	0	0
	LOC_Os01g40600	0	0	0	0	0	0	0	0	0	0	0	0	0	0	0.046853
	LOC_Os01g51880	0	0	0	0	0	0	0	0	0	0	0	0	0	0	0
	LOC_Os01g51880	0	0	0	0	0	0	0	0	0	0	0	0	0	0	0
	LOC_Os01g55260	0.198238	13.0878	24.2201	4.16857	16.8764	6.54093	11.9817	0.0261176	3.23638	1.67099	2.70853	2.43315	0.191649	5.70623	15.6054
	LOC_Os01g71040	0	0.329725	0.33837	135.18	0	1.29039	0.468644	0	0.758419	0.38129	0	0	0.171017	0	0.580381
	LOC_Os01g74610	10.5246	13.2916	17.6482	8.47722	19.9941	17.915	49.146	10.5921	23.3653	11.2433	12.2587	14.0807	1.2864	8.39704	24.8256
	LOC_Os02g14030	0	0	0	0	0	0	0	0	0	0	0	0	0	0	0
	LOC_Os02g19040	0.954523	1.25137	1.3308	0.679675	1.70846	2.00318	2.78763	0.541021	0.980861	0.748184	1.04488	2.03536	0.210891	1.5338	1.50066
	LOC_Os03g05770	0	100.258	0	861.185	2.00062	0	0	0	0	0	0	0	0	0	0.0251523
	LOC_Os04g02850	4.7059	2.8665	0.793777	0.81502	4.32028	0.650533	0	0	0	0	7.44636	0.466548	0.471539	0.0464435	0.0483295
	LOC_Os04g08620	0	0	0	0	0	0	0	0	0	0	0	0	0	0	0
	LOC_Os05g04640	4.29334	1.16889	0	0	0	0	0	0	0	0	4.51745	3.81156	3.9508	0.917942	0.0608718
	LOC_Os05g49360	0	0	0	0	0	0	0	0	0	0	0	0	0	0	0.115815
	LOC_Os05g49740	0	0.344509	0.843659	0	0.469898	0	0.686789	0	0	0	0.205948	0	0.0944273	0.69521	1.11708
	LOC_Os06g37830	0	0	0	0	0	0	0	0	0.519316	0	0	0	0	0	0
	LOC_Os06g39480	0.61671	4.57767	7.148	1.39933	9.32419	5.71823	10.3202	1.07335	3.29205	0.967782	0.728795	1.71099	0.25768	4.22201	9.10975
	LOC_Os11g40030	0	1.79903	4.44921	0	1.85299	4.83349	1.22316	0.851611	3.11285	1.1622	0	1.69084	0.333943	0.14548	1.05793
	LOC_Os04g01810	0	0	0	0	0	0	0	0	0	0	0	9.43991	0	0	1.43737
	LOC_Os07g29700	0	1.09341	1.24076	1.34349	2.92541	0	0	0	0	0	0	1.8029	1.15892	1.56271	1.90549
	LOC_Os08g05840	15.082	14.577	23.4333	22.4955	24.5103	20.5092	23.099	31.3905	29.1483	31.8593	12.8709	23.9171	4.37408	20.7025	43.0716
	LOC_Os04g30200	0	1.39515	0.236206	3.15482	0.476686	0	0.462697	0	0	0	0	0	0	0	0.143167
	LOC_Os07g39320	0	1.11808	1.27949	0.618485	5.48372	0	0	0	0	0	0	0.612286	0	33.3547	5.24344
	LOC_Os08g22790	0	0	0	0	0	0	0	0	0	0	0	0	0	0	0
	LOC_Os08g24600	0	0	0	0	0	0	0	0	0	0	0	0	0	0	0
	LOC_Os08g32880	1.80722	2.72253	4.79469	7.3893	2.283	1.4351	4.81878	3.58347	3.22337	3.23898	3.22074	2.04273	0.331157	0.436472	6.8906
	LOC_Os07g37180	7.37649	11.0631	9.37089	11.5417	10.0359	5.1994	6.84391	5.4068	4.07932	4.914	6.19514	64.4681	2.28174	7.25685	9.56678
	LOC_Os06g41490	0	0	0	0	0	0	0	0	0	0	0	0	0	0	0
	LOC_Os04g32760	1.23918	3.90463	3.41483	2.93113	5.2993	5.29134	2.41821	1.52854	2.22831	1.3912	0.829732	2.01478	0.638342	7.66071	5.07077
	LOC_Os11g37710	0	0	0	0	0	0	0	0	0	0	0	0	0	0	0.000515219
	LOC_Os10g22580	0	0	0	0	0	0	0	0	0	0	0	0	0	0	0
	LOC_Os10g37660	3.02835	8.00764	4.01162	5.18427	4.09918	2.54613	1.02529	0.570205	0.762211	0.530335	3.19157	19.0827	0.147903	3.49942	5.55459
	LOC_Os07g46160	52.323	55.909	54.2024	45.6157	72.4928	66.9321	39.8445	105.216	57.1509	100.491	31.3734	67.4594	27.2513	49.0045	52.2906
	LOC_Os07g48360	0	2.5104	6.09348	3.7004	7.37303	0.730681	5.05191	0	0	0	0	0	0.0152309	5.51479	12.2054
	LOC_Os11g08490	0	0	0	0	0	0	0	0	0	0	0	0	0	0	0
	LOC_Os07g49210	1.27762	2.02635	4.29458	3.94316	3.86173	2.86657	17.2917	0.938925	1.52152	0.892093	2.54448	1.52532	0.661483	0.758024	4.42757
	LOC_Os11g44830	0	0	0	0	0	0	0	0	0	0	0	0	0	0	0.000912329
	LOC_Os08g09450	0	2.87871	1.86288	2.52375	4.41702	5.80481	0.533496	0.789295	2.40873	0.779708	0	0	0.0990272	1.09673	0.920032
	LOC_Os11g41820	17.771	25.5717	47.7848	15.2801	29.2786	22.7318	37.6999	9.43027	12.7711	8.01873	17.8588	45.9783	6.20777	27.5794	42.2768
	LOC_Os01g40630	289.214	15.7365	6.75799	7.74379	10.0803	1.94035	2.92977	0.804118	0.584206	0.875587	275.046	397.136	287.958	21.8099	7.44394
	LOC_Os02g13950	3.11202	11.8193	18.7097	3.71478	24.3534	24.8653	48.3759	4.57872	9.59502	4.12611	1.91106	9.175	1.9946	20.6884	23.6012
	LOC_Os05g04900	0	0	3.8626	0	0	0	0	0	0	0	0	0	0	0	14.9876
	LOC_Os06g39750	3.03939	12.0761	111.767	2.53183	26.7351	18.5329	7.04014	1.30031	1.56106	1.16225	5.17941	27.7899	7.09406	9.21743	53.9366
	LOC_Os07g39220	3.86204	19.8588	41.7098	6.49208	91.9734	20.1769	5.25325	0	0.4527	0	4.54055	13.3642	11.5549	20.4525	22.6766
	LOC_Os07g49310	63.9602	4.8338	5.63106	0.610276	6.29972	11.6255	6.447	1.55525	3.24802	1.63963	21.0834	71.9586	6.49007	6.49007	1.32447
PC	LOC_Os09g02170	10.2926	25.1647	39.2797	18.9596	27.8229	24.6489	15.0586	3.14393	8.4015	3.1686	9.87169	34.7578	9.75802	32.3685	51.376
	LOC_Os06g09880	2.04863	3.66159	1.99579	1.82023	0.624869	0.303649	2.80115	0	0.157162	0.117458	8.64367	3.57243	0.521529	0.354434	2.8369
	LOC_Os01g09120	10.7309	9.18774	8.18234	4.82318	18.412	18.7083	2.97582	29.2592	16.4467	31.8205	19.5047	8.85281	6.32278	5.16191	4.15181
	LOC_Os01g49240	0	4.78466	0.914297	4.59525	0.921362	0.327016	1.06014	0	0.362475	0.578436	0	0.341212	0	0.730987	0.199437
	LOC_Os01g56940	0.450967	1.36753	2.70798	6.40003	1.51537	0.515688	0.675282	0	0	0	0.25812	0.492099	0.0832933	0.720611	4.41407
	LOC_Os01g67290	11.0319	11.3687	24.525	6.3437	9.81894	14.4184	13.5986	3.83765	6.71647	4.84173	8.9208	20.0592	2.86245	4.03062	35.6407
	LOC_Os01g72980	13.9341	5.80446	3.86346	2.68295	5.02116	4.86725	4.65707	1.00702	2.1852	1.13254	17.409	12.7047	6.92758	3.36189	5.27088
	LOC_Os01g73430	0.964523	0.29332	0.359292	0.158908	0.364175	0	0.776342	0	0.228019	0	0.724162	0.743408	0.27604	0.00762592	0.355702
	LOC_Os02g05630	112.771	27.7416	48.1811	119.572	73.4676	25.806	32.8962	9.91884	9.07464	9.27696	57.1991	237.645	43.7845	41.0652	58.776
	LOC_Os02g27940	0	0	0	0	0	0	0	0	0	0	0	0	0	0	0
	LOC_Os02g39900	0	0	0	0	0	0	0	0	0	0	0	0	0	0.023897	0
	LOC_Os02g40710	1.47302	0.320618	0	0.74056	0	0	0	0	0	0	0.519597	0	0	0	0
	LOC_Os03g03770	37.0946	108.239	110.335	140.552	136.495	157.42	52.86	16.4838	23.6105	15.1222	31.589	35.9017	152.357	164.25	107.476
	LOC_Os03g11970	48.8335	34.4326	18.8758	21.4999	25.6944	35.8548	6.85023	8.94302	12.8414	7.14725	34.6315	12.5134	33.7166	23.1675	15.5302
	LOC_Os03g28950	0	0	0	0	0	0	0	0	0	0	0	0	0	0	0
	LOC_Os03g52080	0	0	0	0	0	0	13.3175	0	0.422152	0	0	0	0.136514	0.0859035	0.176681
	LOC_Os04g31890	0	0	0	0	0	0	0	0	0	0	0	0	0	0	0
	LOC_Os05g30900	7.238	10.9342	6.75049	7.95749	10.3894	8.11416	3.6099	2.65177	3.11706	3.20629	6.3446	10.832	7.57591	10.9167	8.03866
	LOC_Os06g19010	1.5352	0.807209	2.99992	0	0	0	0	0	0	0	0.784032	0	0.749674	0.0383069	1.22636
	LOC_Os10g04250	0	0	0	0	0	0	0	0	0	0	0	0	0	0	0.0062538
	LOC_Os11g07590	0	2.29602	2.48646	0	9.73268	4.66335	0	0	0	0	0	0	0.489619	1.00832	1.18506
	LOC_Os11g09670	0	2.99511	2.1653	0	7.05526	4.69191	3.8663	0	0	0	0	0	0.190863	3.35088	2.92896
	LOC_Os12g14610	0	0	0	0	0	0	0	0	0	0	0	0	0	0	0.0251455
	LOC_Os05g50700	0	0.821661	0	0	0	0	0	0	0	0	3.7991	5.54396	2.76739	0.0644087	0.0078852
	LOC_Os10g41820	19.4082	19.5495	13.0628	5.39828	23.0571	10.5005	9.77495	0,868164	3.15882	0.752972	16.3086	11.5925	9.73825	13.8996	23.3645
	LOC_Os12g36110	0.0251928	0.945588	5.1068	0.153598	1.4649	1.18074	0.834869	0.127305	0.0604465	0	0.0247807	9.0793	0.0156257	0.567248	9.23524
	LOC_Os07g01940	8.77317	6.93521	16.1163	8.00298	14.4271	6.15294	10.4034	5.65501	6.64951	6.28998	11.037	19.8582	0.779319	2.74106	18.593
	LOC_Os07g27370	0	0	0	0	0	0	0	0	0	0	0	0	0.00638562	1.10662	0.257673
	LOC_Os04g05040	0	0	0	0	0	0	0	0	0	0	0	0	0	0	0.00148802
	LOC_Os08g25690	0	0	2.95597	0	0	5.28574	0	0	0	0	0	0	0.488865	11.0256	1.58508
	LOC_Os08g28784	5.12288	40.4697	46.3387	1.55398	23.903	12.2619	15.577	0	1.41831	0	3.30833	25.7949	64.7521	55.366	62.7604
	LOC_Os07g10960	1.81282	3.0847	3.10757	1.65822	2.74404	1.06879	2.65858	0	0.349041	0	2.41803	2.08494	0.15524	0.175836	2.06656
	LOC_Os11g28770	0	0	0	0	0	0	0	0	0	0	0	0	0	0	0
	LOC_Os07g11970	0	0	0	0	0	0	0	0	0	0	0	0	0	0	0.0703932
	LOC_Os12g07160	0.615433	6.12569	15.1677	0.572364	7.18971	4.37139	6.25538	1.13833	1.64588	1.18309	0.435697	9.94719	1.77134	3.36502	25.1147
	LOC_Os05g35170	42.3091	94.4457	60.3845	41.2444	95.7912	80.9276	59.1556	16.9216	42.355	15.7652	68.3108	134.706	51.9372	201.465	99.1966
	LOC_Os03g63010	3.41601	4.0993	7.61482	2.46283	3.95127	4.31136	11.593	0.917423	2.56111	1.35489	4.64188	8.69059	0.346142	1.67284	7.40617
	LOC_Os04g55370	0	1.51683	0	6.25539	0	0	0.631206	0	0	0.607624	0	0	0.0993625	0.630254	0.471218
	LOC_Os05g35160	0.552856	1.32423	0	24.4169	0.643557	0	0.534237	0	0	0	0.103633	0	0.0182178	0.0103174	0.0454717
	LOC_Os08g40010	0	0.587384	1.54072	0	0.482724	0	0	0	0	0	0	0	0.0262242	1.42577	2.73823
	LOC_Os10g20590	0	0	0	0	0	0	0	0	0	0	0	0	0	0	0
	LOC_Os12g41250	10.1029	9.53429	6.82992	7.07755	10.4987	9.32129	12.0506	1.39934	1.62768	1.11131	10.2941	33.9276	2.72061	8.26728	7.62828
	LOC_Os11g37200	4.38629	65.8419	24.0807	17.5142	112.834	109.618	2.37492	9.85918	29.8609	10.4408	17.2992	0	3.46792	0.717291	11.9615
	LOC_Os12g30450	0	0	0	0	0	0	0	0	0	0	0	0	0	0	1.21e-21
	LOC_Os08g25380	1.53934	2.67509	0.948679	1.73471	1.5117	0.797642	1.70909	0.680637	0.682271	0.649667	1.62458	0.695244	0.368812	2.50646	1.06231
	LOC_Os04g55650	81.2293	108.67	32.0165	36.5668	39.7344	77.87	2.42238	2.40025	8.07236	2.51567	151.062	259.567	149.195	165.168	30.7406
	LOC_Os05g35400	0	0.224089	1.7673	0.502156	0.462852	1.83044	0.448464	1.60325	1.55449	1.56871	0.0904302	0.142107	0.00244404	0.0830491	0.0800627
	LOC_Os08g40170	0.644589	11.7718	60.5746	5.32732	55.0731	14.3972	14.3329	0	1.08314	0.39905	0.265632	3.21309	0.445786	28.9799	61.2567
